# Supplementary material for: Exploring the Bioactive Content of Liquid Waste and Byproducts Produced by Two-Phase Olive Mills in Laconia (Greece): Is There a Prospect for Added-Value Applications?
Source: Foods. 2023 Dec 9;12(24):4421. doi: 10.3390/foods12244421 (PMC10742542; doi:10.3390/foods12244421)
Supplement: Supplementary file 1 [file foods-12-04421-s001.zip]

Archive with 1 entries (1 files):
- foods-2734098-supplementary.pdf
